# Supplementary material for: The Relationship Between Physical Activity and Mobile Phone Addiction in College Students: A Systematic Review and Meta-Analysis
Source: Behav Sci (Basel). 2025 Sep 27;15(10):1325. doi: 10.3390/bs15101325 (PMC12561036; doi:10.3390/bs15101325)
Supplement: Supplementary file 1 [file behavsci-15-01325-s001.zip]

Archive with 1 entries (1 files):
- behavsci-3850502-supplementary.pdf
